# Supplementary material for: Parasagittal subdural space: a novel quantitative marker of spontaneous intracranial hypotension syndrome-induced chronic subdural hematoma
Source: BMC Med Imaging. 2025 Dec 29;25:514. doi: 10.1186/s12880-025-02065-6 (PMC12751203; doi:10.1186/s12880-025-02065-6)
Supplement: Supplementary file 2 — Supplementary Material 2 [file 12880_2025_2065_MOESM2_ESM.xlsx]

## Sheet: Sheet1
Variables	Bilateral CSDH
	Non-SIH		Univariate analysis
	Symmetric	Asymmetric	OR [95%CI]	p-value
Number of patients (%)	12 (23.1)	31 (59.6)
Age (year, mean ± SD)	70.1 ± 11.9	78.5 ± 6.6		0.04
Male cases (%)	10 (83.3)	22 (71.0)	2.05 [0.44, 10.7]	0.7
BMI (kg/m2, mean ± SD)	22.6 ± 2.8	20.4 ± 3.7		0.1
Hypertension (%)	2 (16.7)	13 (41.9)	0.28 [0.055, 1.48]	0.16
Diabetes (%)	1 (8.3)	7 (16.3)	0.31 [0.026, 2.36]	0.41
Smorking (%)	0 (0)	5 (16.1)	0 [0, 1.82]	0.3
Orthostatic headache (%)	1 (8.3)	0 (0)	Infinity [0.29, Infinity]	0.28
Trauma history (%)	6 (50.0)	3 (9.7)	9.33 [1.87, 39.0]	0.008
Decreased level of consciousness (%)	2 (16.7)	4 (12.9)	1.35 [0.23, 6.89]	> 0.99
Hematoma maturation grade (%)				0.49
1: Immature_Homogenous-high/Laminar	1 (8.3)	4 (12.9)
2: Intermediate_Homogenous-iso/Separated	9 (75.0)	13 (41.9)
3: Mature_Homogenous-low/Trabecullar	2 (16.7)	9 (29.0)
1+2	0 (0)	2 (6.5)
1+3	0 (0)	1 (3.2)
2+3	0 (0)	2 (6.5)
Initial volume of hematoma (mL; mean ± SD)	184.4 ± 37.3	195.2 ± 52.2		0.53
Volume of parasagittal subdural space (mL; mean ± SD)	1.5 ± 2.3	7.9 ± 7.8		< 0.001
Obliteration of ambient cistern (%)	3 (25.0)	1 (3.2)	10.0 [1.27, 133.0]	0.059
Obliteration of cerebral sulci in IHF (%)*	9 (75.0)	19 (61.3)	1.90 [0.42, 7.43]	0.49
Cerebellar ptosis (%)	0 (0)	0 (0)	N/A	> 0.99
Slit-like ventricles (%)	11 (91.7)	25 (80.6)	2.64 [0.32, 32.8]	0.65
OR: odds ratio, SD: standard deviation, BMI: body mass index, IHF: interhemispheric fissure, N/A: not applicable
*In cases where one side of the IHF is preserved and the other is obliterated, findings from the side with the larger hematoma was adopted.
